# Supplementary material for: Fabrication of Sb3+ sensor based on 1,1′-(-(naphthalene-2,3-diylbis(azanylylidene))bis(methanylylidene))bis(naphthalen-2-ol)/nafion/glassy carbon electrode assembly by electrochemical approach
Source: RSC Adv. 2018 May 29;8(35):19754–64. doi: 10.1039/c8ra01827h (PMC9080665; doi:10.1039/c8ra01827h)
Supplement: RA-008-C8RA01827H-s002 [file RA-008-C8RA01827H-s002.cif]

# Electronic Supplementary Material (ESI) for RSC Advances.
# This journal is © The Royal Society of Chemistry 2018

####################################################################### 
# 
# This file contains crystal structure data downloaded from the 
# Cambridge Structural Database (CSD) hosted by the Cambridge 
# Crystallographic Data Centre (CCDC).
# 
# Full information about CCDC data access policies and citation 
# guidelines are available at http://www.ccdc.cam.ac.uk/access/V1 
# 
# Audit and citation data items may have been added by the CCDC. 
# Please retain this information to preserve the provenance of 
# this file and to allow appropriate attribution of the data. 
# 
#######################################################################

data_nadeem_17073
_database_code_depnum_ccdc_archive 'CCDC 1812136'
_audit_update_record             
;
2017-12-18 deposited with the CCDC.
2018-05-17 downloaded from the CCDC.
;

_audit_creation_method           SHELXL-2016/6
_shelx_SHELXL_version_number     2016/6
_chemical_name_systematic        
3-({3-[(3-Hydroxy-naphthalen-2-ylmethylene)-amino]-naphthalen-2-ylamino}-methylene)-3<i>H</i>-naphthalen-2-one
_chemical_name_common            
3-({3-[(3-Hydroxy-naphthalen-2-ylmethylene)-amino]-naphthalen-2-ylamino}-methylene)-3<i>H</i>-naphthalen-2-one
_chemical_melting_point          ?
_chemical_formula_moiety         'C32 H22 N2 O2'
_chemical_formula_sum            'C32 H22 N2 O2'
_chemical_formula_weight         466.51

loop_
_atom_type_symbol
_atom_type_description
_atom_type_scat_dispersion_real
_atom_type_scat_dispersion_imag
_atom_type_scat_source
C C 0.0033 0.0016 'International Tables Vol C Tables 4.2.6.8 and 6.1.1.4'
H H 0.0000 0.0000 'International Tables Vol C Tables 4.2.6.8 and 6.1.1.4'
N N 0.0061 0.0033 'International Tables Vol C Tables 4.2.6.8 and 6.1.1.4'
O O 0.0106 0.0060 'International Tables Vol C Tables 4.2.6.8 and 6.1.1.4'

_space_group_crystal_system      orthorhombic
_space_group_IT_number           29
_space_group_name_H-M_alt        'P c a 21'
_space_group_name_Hall           'P 2c -2ac'

_shelx_space_group_comment       
;
The symmetry employed for this shelxl refinement is uniquely defined
by the following loop, which should always be used as a source of
symmetry information in preference to the above space-group names.
They are only intended as comments.
;

loop_
_space_group_symop_operation_xyz
'x, y, z'
'-x, -y, z+1/2'
'-x+1/2, y, z+1/2'
'x+1/2, -y, z'

_cell_length_a                   20.7011(17)
_cell_length_b                   6.2155(4)
_cell_length_c                   18.0683(13)
_cell_angle_alpha                90
_cell_angle_beta                 90
_cell_angle_gamma                90
_cell_volume                     2324.8(3)
_cell_formula_units_Z            4
_cell_measurement_temperature    296(2)
_cell_measurement_reflns_used    3016
_cell_measurement_theta_max      29.0965
_cell_measurement_theta_min      2.9469

_exptl_crystal_description       block
_exptl_crystal_colour            ORANGE
_exptl_crystal_size_max          0.29
_exptl_crystal_size_mid          0.21
_exptl_crystal_size_min          0.14
_exptl_crystal_density_meas      ?
_exptl_crystal_density_diffrn    1.333
_exptl_crystal_density_method    'not measured'
_exptl_crystal_F_000             976
_exptl_absorpt_coefficient_mu    0.084
_exptl_absorpt_correction_T_min  0.62891
_exptl_absorpt_correction_T_max  1.00000
_exptl_absorpt_correction_type   multi-scan
_exptl_absorpt_process_details   
; 
CrysAlisPro, Agilent Technologies,
Version 1.171.36.20 (release 27-06-2012 CrysAlis171 .NET)
(compiled Jul 11 2012,15:38:31)
Empirical absorption correction using spherical harmonics,
 implemented in SCALE3 ABSPACK scaling algorithm.
;
_exptl_special_details           ?
_diffrn_ambient_temperature      296(2)
_diffrn_radiation_wavelength     0.71073
_diffrn_radiation_type           MoK\a
_diffrn_radiation_source         'fine-focus sealed tube'
_diffrn_radiation_monochromator  graphite
_diffrn_measurement_device_type  'SuperNova, Dual, Cu at zero, Atlas, CCD'
_diffrn_measurement_method       '\w scans'
_diffrn_detector_area_resol_mean ?
_diffrn_standards_number         0
_diffrn_standards_interval_count .
_diffrn_standards_interval_time  .
_diffrn_standards_decay_%        ?
_diffrn_reflns_number            13650
_diffrn_reflns_av_unetI/netI     0.0608
_diffrn_reflns_av_R_equivalents  0.0505
_diffrn_reflns_limit_h_min       -27
_diffrn_reflns_limit_h_max       26
_diffrn_reflns_limit_k_min       -8
_diffrn_reflns_limit_k_max       5
_diffrn_reflns_limit_l_min       -24
_diffrn_reflns_limit_l_max       24
_diffrn_reflns_theta_min         2.993
_diffrn_reflns_theta_max         29.155
_diffrn_reflns_theta_full        26.000
_diffrn_measured_fraction_theta_max 0.918
_diffrn_measured_fraction_theta_full 0.994
_diffrn_reflns_Laue_measured_fraction_max 0.918
_diffrn_reflns_Laue_measured_fraction_full 0.994
_diffrn_reflns_point_group_measured_fraction_max 0.920
_diffrn_reflns_point_group_measured_fraction_full 0.996
_reflns_number_total             5313
_reflns_number_gt                3049
_reflns_threshold_expression     'I > 2\s(I)'
_reflns_Friedel_coverage         0.944
_reflns_Friedel_fraction_max     0.922
_reflns_Friedel_fraction_full    0.998

_computing_data_collection       'CrysAlis PRO (Agilent, 2012)'
_computing_cell_refinement       'CrysAlis PRO (Agilent, 2012)'
_computing_data_reduction        'CrysAlis PRO (Agilent, 2012)'
_computing_structure_solution    'SHELXL-2016/6 (Sheldrick, 2016)'
_computing_structure_refinement  'SHELXL-2016/6 (Sheldrick, 2016)'
_computing_molecular_graphics    ?
_computing_publication_material  ?
_refine_special_details          
;
 Refined as a 2-component inversion twin.
;
_refine_ls_structure_factor_coef Fsqd
_refine_ls_matrix_type           full
_refine_ls_weighting_scheme      calc
_refine_ls_weighting_details     
'w=1/[\s^2^(Fo^2^)+(0.0506P)^2^] where P=(Fo^2^+2Fc^2^)/3'
_atom_sites_solution_primary     ?
_atom_sites_solution_secondary   ?
_atom_sites_solution_hydrogens   mixed
_refine_ls_hydrogen_treatment    mixed
_refine_ls_extinction_method     none
_refine_ls_extinction_coef       .
_chemical_absolute_configuration ?
_refine_ls_number_reflns         5313
_refine_ls_number_parameters     332
_refine_ls_number_restraints     1
_refine_ls_R_factor_all          0.1126
_refine_ls_R_factor_gt           0.0543
_refine_ls_wR_factor_ref         0.1369
_refine_ls_wR_factor_gt          0.1103
_refine_ls_goodness_of_fit_ref   1.042
_refine_ls_restrained_S_all      1.041
_refine_ls_shift/su_max          0.000
_refine_ls_shift/su_mean         0.000

loop_
_atom_site_label
_atom_site_type_symbol
_atom_site_fract_x
_atom_site_fract_y
_atom_site_fract_z
_atom_site_U_iso_or_equiv
_atom_site_adp_type
_atom_site_occupancy
_atom_site_site_symmetry_order
_atom_site_calc_flag
_atom_site_refinement_flags_posn
_atom_site_refinement_flags_adp
_atom_site_refinement_flags_occupancy
_atom_site_disorder_assembly
_atom_site_disorder_group
C1 C 0.42633(19) 0.4492(6) 0.6789(2) 0.0491(9) Uani 1 1 d . . . . .
C2 C 0.4116(2) 0.6338(6) 0.7157(2) 0.0552(11) Uani 1 1 d . . . . .
H2 H 0.374838 0.710136 0.702115 0.066 Uiso 1 1 calc R U . . .
C3 C 0.45066(19) 0.7133(6) 0.7741(2) 0.0519(10) Uani 1 1 d . . . . .
C4 C 0.4360(2) 0.9027(7) 0.8139(2) 0.0654(12) Uani 1 1 d . . . . .
H4 H 0.399341 0.981565 0.801677 0.078 Uiso 1 1 calc R U . . .
C5 C 0.4746(3) 0.9712(8) 0.8698(3) 0.0764(14) Uani 1 1 d . . . . .
H5 H 0.464153 1.095545 0.895802 0.092 Uiso 1 1 calc R U . . .
C6 C 0.5304(3) 0.8549(8) 0.8885(2) 0.0742(14) Uani 1 1 d . . . . .
H6 H 0.556507 0.902029 0.927133 0.089 Uiso 1 1 calc R U . . .
C7 C 0.5465(2) 0.6742(7) 0.8506(2) 0.0650(12) Uani 1 1 d . . . . .
H7 H 0.584200 0.600867 0.862868 0.078 Uiso 1 1 calc R U . . .
C8 C 0.5073(2) 0.5961(6) 0.7930(2) 0.0514(10) Uani 1 1 d . . . . .
C9 C 0.5225(2) 0.4068(6) 0.7535(2) 0.0524(10) Uani 1 1 d . . . . .
H9 H 0.559800 0.331271 0.765439 0.063 Uiso 1 1 calc R U . . .
C10 C 0.48360(19) 0.3319(6) 0.6981(2) 0.0467(9) Uani 1 1 d . . . . .
C11 C 0.54553(19) 0.0138(6) 0.6660(2) 0.0487(10) Uani 1 1 d . . . . .
H11 H 0.574133 0.041198 0.704543 0.058 Uiso 1 1 calc R U . . .
C12 C 0.55653(18) -0.1645(6) 0.6218(2) 0.0480(9) Uani 1 1 d . . . . .
C13 C 0.5118(2) -0.2146(7) 0.5634(2) 0.0567(11) Uani 1 1 d . . . . .
C14 C 0.5222(2) -0.4063(7) 0.5209(3) 0.0650(12) Uani 1 1 d . . . . .
H14 H 0.494568 -0.438664 0.481963 0.078 Uiso 1 1 calc R U . . .
C15 C 0.5713(3) -0.5396(7) 0.5366(3) 0.0728(14) Uani 1 1 d . . . . .
H15 H 0.575805 -0.664700 0.508861 0.087 Uiso 1 1 calc R U . . .
C16 C 0.6167(2) -0.4976(7) 0.5939(2) 0.0640(12) Uani 1 1 d . . . . .
C17 C 0.6108(2) -0.3091(6) 0.6361(2) 0.0552(10) Uani 1 1 d . . . . .
C18 C 0.6573(2) -0.2698(8) 0.6905(3) 0.0701(13) Uani 1 1 d . . . . .
H18 H 0.655279 -0.143616 0.718059 0.084 Uiso 1 1 calc R U . . .
C19 C 0.7060(2) -0.4149(9) 0.7039(3) 0.0880(16) Uani 1 1 d . . . . .
H19 H 0.736208 -0.385747 0.740659 0.106 Uiso 1 1 calc R U . . .
C20 C 0.7107(3) -0.6023(10) 0.6641(4) 0.0958(17) Uani 1 1 d . . . . .
H20 H 0.743459 -0.700332 0.674212 0.115 Uiso 1 1 calc R U . . .
C21 C 0.6671(3) -0.6433(8) 0.6097(3) 0.0852(16) Uani 1 1 d . . . . .
H21 H 0.670576 -0.769687 0.582482 0.102 Uiso 1 1 calc R U . . .
C22 C 0.36290(19) 0.4829(7) 0.5728(2) 0.0564(11) Uani 1 1 d . . . . .
H22 H 0.378664 0.622522 0.568789 0.068 Uiso 1 1 calc R U . . .
C23 C 0.31349(19) 0.4121(7) 0.5216(2) 0.0560(10) Uani 1 1 d . . . . .
C24 C 0.2810(2) 0.2234(8) 0.5348(3) 0.0682(12) Uani 1 1 d . . . . .
C25 C 0.2254(2) 0.1703(10) 0.4930(3) 0.0847(16) Uani 1 1 d . . . . .
H25 H 0.203174 0.043168 0.502358 0.102 Uiso 1 1 calc R U . . .
C26 C 0.2047(2) 0.3065(11) 0.4391(3) 0.0867(16) Uani 1 1 d . . . . .
H26 H 0.167403 0.271412 0.413143 0.104 Uiso 1 1 calc R U . . .
C27 C 0.2371(2) 0.4972(9) 0.4210(3) 0.0709(13) Uani 1 1 d . . . . .
C28 C 0.29408(19) 0.5502(8) 0.4616(2) 0.0601(11) Uani 1 1 d . . . . .
C29 C 0.3281(2) 0.7345(7) 0.4400(2) 0.0666(12) Uani 1 1 d . . . . .
H29 H 0.365371 0.772701 0.465566 0.080 Uiso 1 1 calc R U . . .
C30 C 0.3078(3) 0.8595(9) 0.3823(3) 0.0853(16) Uani 1 1 d . . . . .
H30 H 0.332144 0.978307 0.368069 0.102 Uiso 1 1 calc R U . . .
C31 C 0.2503(3) 0.8098(11) 0.3442(3) 0.0963(17) Uani 1 1 d . . . . .
H31 H 0.235557 0.897690 0.306078 0.116 Uiso 1 1 calc R U . . .
C32 C 0.2169(3) 0.6320(11) 0.3640(3) 0.0904(18) Uani 1 1 d . . . . .
H32 H 0.179106 0.598507 0.338684 0.109 Uiso 1 1 calc R U . . .
N1 N 0.49618(17) 0.1478(5) 0.65619(18) 0.0501(8) Uani 1 1 d . . . . .
N2 N 0.38568(15) 0.3600(5) 0.6233(2) 0.0551(8) Uani 1 1 d . . . . .
O1 O 0.46314(15) -0.0966(5) 0.54960(16) 0.0669(8) Uani 1 1 d . . . . .
O2 O 0.29862(17) 0.0820(6) 0.5872(2) 0.0850(10) Uani 1 1 d . . . . .
H1N H 0.473(2) 0.104(8) 0.611(3) 0.102 Uiso 1 1 d . U . . .
H1O H 0.332(3) 0.142(10) 0.615(4) 0.128 Uiso 1 1 d . U . . .

loop_
_atom_site_aniso_label
_atom_site_aniso_U_11
_atom_site_aniso_U_22
_atom_site_aniso_U_33
_atom_site_aniso_U_23
_atom_site_aniso_U_13
_atom_site_aniso_U_12
C1 0.050(2) 0.051(2) 0.046(2) 0.0035(19) 0.0042(19) -0.008(2)
C2 0.051(3) 0.056(2) 0.058(3) 0.000(2) 0.008(2) -0.003(2)
C3 0.057(3) 0.049(2) 0.050(2) 0.0027(19) 0.011(2) -0.008(2)
C4 0.068(3) 0.061(3) 0.067(3) -0.010(2) 0.015(2) -0.001(2)
C5 0.090(4) 0.068(3) 0.072(3) -0.023(3) 0.024(3) -0.016(3)
C6 0.087(4) 0.080(3) 0.056(3) -0.016(3) 0.005(2) -0.026(3)
C7 0.077(3) 0.067(3) 0.050(2) -0.003(2) 0.000(2) -0.017(2)
C8 0.067(3) 0.047(2) 0.040(2) 0.0032(18) 0.0068(19) -0.012(2)
C9 0.058(3) 0.050(2) 0.049(2) 0.0062(19) -0.002(2) -0.0030(18)
C10 0.056(3) 0.042(2) 0.042(2) 0.0046(17) 0.0038(19) -0.0065(18)
C11 0.051(2) 0.049(2) 0.046(2) 0.0050(18) 0.0026(18) -0.0060(18)
C12 0.052(2) 0.046(2) 0.045(2) 0.0054(18) 0.0056(19) -0.0085(18)
C13 0.069(3) 0.051(2) 0.050(2) 0.008(2) 0.006(2) -0.011(2)
C14 0.083(3) 0.060(3) 0.052(2) -0.005(2) 0.005(2) -0.014(3)
C15 0.096(4) 0.054(3) 0.068(3) -0.012(2) 0.026(3) -0.005(3)
C16 0.067(3) 0.057(3) 0.067(3) 0.002(2) 0.024(2) 0.000(2)
C17 0.057(2) 0.052(2) 0.056(3) 0.008(2) 0.013(2) -0.004(2)
C18 0.063(3) 0.072(3) 0.075(3) 0.004(2) 0.001(3) 0.004(3)
C19 0.066(3) 0.090(4) 0.108(4) 0.010(3) -0.007(3) 0.012(3)
C20 0.074(4) 0.088(4) 0.126(5) 0.019(4) 0.013(4) 0.020(3)
C21 0.086(4) 0.064(3) 0.106(4) 0.004(3) 0.035(3) 0.016(3)
C22 0.050(2) 0.056(2) 0.062(3) -0.003(2) 0.005(2) 0.002(2)
C23 0.046(2) 0.063(2) 0.059(2) -0.012(2) 0.003(2) 0.000(2)
C24 0.059(3) 0.071(3) 0.075(3) -0.013(3) 0.006(3) -0.007(2)
C25 0.059(3) 0.098(4) 0.097(4) -0.023(3) 0.007(3) -0.020(3)
C26 0.053(3) 0.117(5) 0.090(4) -0.038(4) -0.006(3) -0.003(3)
C27 0.052(3) 0.088(3) 0.073(3) -0.029(3) -0.007(2) 0.008(3)
C28 0.047(3) 0.076(3) 0.057(3) -0.019(2) -0.001(2) 0.010(2)
C29 0.063(3) 0.073(3) 0.063(3) -0.003(2) -0.008(2) 0.007(2)
C30 0.087(4) 0.094(4) 0.075(4) 0.001(3) -0.014(3) 0.014(3)
C31 0.106(4) 0.106(4) 0.077(4) -0.010(3) -0.026(3) 0.031(4)
C32 0.072(4) 0.122(5) 0.078(4) -0.027(4) -0.029(3) 0.029(4)
N1 0.057(2) 0.0448(17) 0.0484(19) 0.0030(16) -0.0010(15) 0.0001(16)
N2 0.0500(19) 0.0539(18) 0.061(2) -0.0033(18) 0.0021(17) -0.0011(16)
O1 0.074(2) 0.0631(18) 0.0633(19) 0.0056(16) -0.0142(16) -0.0027(17)
O2 0.083(2) 0.075(2) 0.097(3) -0.001(2) -0.0004(19) -0.0209(19)

_geom_special_details            
;
 All esds (except the esd in the dihedral angle between two l.s. planes)
 are estimated using the full covariance matrix.  The cell esds are taken
 into account individually in the estimation of esds in distances, angles
 and torsion angles; correlations between esds in cell parameters are only
 used when they are defined by crystal symmetry.  An approximate (isotropic)
 treatment of cell esds is used for estimating esds involving l.s. planes.
;

loop_
_geom_bond_atom_site_label_1
_geom_bond_atom_site_label_2
_geom_bond_distance
_geom_bond_site_symmetry_2
_geom_bond_publ_flag
C1 C2 1.360(5) . ?
C1 N2 1.424(5) . ?
C1 C10 1.434(5) . ?
C2 C3 1.418(5) . ?
C2 H2 0.9300 . ?
C3 C4 1.413(5) . ?
C3 C8 1.422(6) . ?
C4 C5 1.357(6) . ?
C4 H4 0.9300 . ?
C5 C6 1.403(7) . ?
C5 H5 0.9300 . ?
C6 C7 1.357(6) . ?
C6 H6 0.9300 . ?
C7 C8 1.406(6) . ?
C7 H7 0.9300 . ?
C8 C9 1.412(5) . ?
C9 C10 1.366(5) . ?
C9 H9 0.9300 . ?
C10 N1 1.397(5) . ?
C11 N1 1.330(5) . ?
C11 C12 1.385(5) . ?
C11 H11 0.9300 . ?
C12 C13 1.437(6) . ?
C12 C17 1.461(5) . ?
C13 O1 1.271(5) . ?
C13 C14 1.433(6) . ?
C14 C15 1.341(7) . ?
C14 H14 0.9300 . ?
C15 C16 1.423(7) . ?
C15 H15 0.9300 . ?
C16 C17 1.403(6) . ?
C16 C21 1.411(7) . ?
C17 C18 1.398(6) . ?
C18 C19 1.374(6) . ?
C18 H18 0.9300 . ?
C19 C20 1.373(8) . ?
C19 H19 0.9300 . ?
C20 C21 1.357(8) . ?
C20 H20 0.9300 . ?
C21 H21 0.9300 . ?
C22 N2 1.281(5) . ?
C22 C23 1.447(6) . ?
C22 H22 0.9300 . ?
C23 C24 1.373(6) . ?
C23 C28 1.440(6) . ?
C24 O2 1.342(6) . ?
C24 C25 1.416(6) . ?
C25 C26 1.359(8) . ?
C25 H25 0.9300 . ?
C26 C27 1.400(7) . ?
C26 H26 0.9300 . ?
C27 C32 1.392(7) . ?
C27 C28 1.428(6) . ?
C28 C29 1.400(6) . ?
C29 C30 1.367(6) . ?
C29 H29 0.9300 . ?
C30 C31 1.411(8) . ?
C30 H30 0.9300 . ?
C31 C32 1.352(7) . ?
C31 H31 0.9300 . ?
C32 H32 0.9300 . ?
N1 H1N 0.99(6) . ?
O2 H1O 0.93(6) . ?

loop_
_geom_angle_atom_site_label_1
_geom_angle_atom_site_label_2
_geom_angle_atom_site_label_3
_geom_angle
_geom_angle_site_symmetry_1
_geom_angle_site_symmetry_3
_geom_angle_publ_flag
C2 C1 N2 122.8(4) . . ?
C2 C1 C10 119.8(4) . . ?
N2 C1 C10 117.4(3) . . ?
C1 C2 C3 122.0(4) . . ?
C1 C2 H2 119.0 . . ?
C3 C2 H2 119.0 . . ?
C4 C3 C2 123.2(4) . . ?
C4 C3 C8 118.7(4) . . ?
C2 C3 C8 118.1(4) . . ?
C5 C4 C3 120.9(4) . . ?
C5 C4 H4 119.5 . . ?
C3 C4 H4 119.5 . . ?
C4 C5 C6 120.2(5) . . ?
C4 C5 H5 119.9 . . ?
C6 C5 H5 119.9 . . ?
C7 C6 C5 120.5(5) . . ?
C7 C6 H6 119.8 . . ?
C5 C6 H6 119.8 . . ?
C6 C7 C8 121.1(5) . . ?
C6 C7 H7 119.4 . . ?
C8 C7 H7 119.4 . . ?
C7 C8 C9 122.3(4) . . ?
C7 C8 C3 118.5(4) . . ?
C9 C8 C3 119.2(4) . . ?
C10 C9 C8 121.6(4) . . ?
C10 C9 H9 119.2 . . ?
C8 C9 H9 119.2 . . ?
C9 C10 N1 124.5(4) . . ?
C9 C10 C1 119.4(3) . . ?
N1 C10 C1 116.1(3) . . ?
N1 C11 C12 123.4(4) . . ?
N1 C11 H11 118.3 . . ?
C12 C11 H11 118.3 . . ?
C11 C12 C13 119.4(4) . . ?
C11 C12 C17 121.1(4) . . ?
C13 C12 C17 119.4(3) . . ?
O1 C13 C14 119.6(4) . . ?
O1 C13 C12 122.0(4) . . ?
C14 C13 C12 118.4(4) . . ?
C15 C14 C13 121.0(4) . . ?
C15 C14 H14 119.5 . . ?
C13 C14 H14 119.5 . . ?
C14 C15 C16 122.8(4) . . ?
C14 C15 H15 118.6 . . ?
C16 C15 H15 118.6 . . ?
C17 C16 C21 119.4(5) . . ?
C17 C16 C15 119.3(4) . . ?
C21 C16 C15 121.3(5) . . ?
C18 C17 C16 117.8(4) . . ?
C18 C17 C12 123.1(4) . . ?
C16 C17 C12 119.0(4) . . ?
C19 C18 C17 121.0(5) . . ?
C19 C18 H18 119.5 . . ?
C17 C18 H18 119.5 . . ?
C20 C19 C18 121.1(5) . . ?
C20 C19 H19 119.5 . . ?
C18 C19 H19 119.5 . . ?
C21 C20 C19 119.4(5) . . ?
C21 C20 H20 120.3 . . ?
C19 C20 H20 120.3 . . ?
C20 C21 C16 121.2(5) . . ?
C20 C21 H21 119.4 . . ?
C16 C21 H21 119.4 . . ?
N2 C22 C23 122.3(4) . . ?
N2 C22 H22 118.8 . . ?
C23 C22 H22 118.8 . . ?
C24 C23 C28 120.2(4) . . ?
C24 C23 C22 119.7(4) . . ?
C28 C23 C22 119.8(4) . . ?
O2 C24 C23 123.3(4) . . ?
O2 C24 C25 116.4(5) . . ?
C23 C24 C25 120.3(5) . . ?
C26 C25 C24 119.5(5) . . ?
C26 C25 H25 120.2 . . ?
C24 C25 H25 120.2 . . ?
C25 C26 C27 122.9(5) . . ?
C25 C26 H26 118.5 . . ?
C27 C26 H26 118.5 . . ?
C32 C27 C26 122.6(5) . . ?
C32 C27 C28 119.3(5) . . ?
C26 C27 C28 118.1(5) . . ?
C29 C28 C27 117.5(5) . . ?
C29 C28 C23 123.8(4) . . ?
C27 C28 C23 118.7(4) . . ?
C30 C29 C28 121.6(5) . . ?
C30 C29 H29 119.2 . . ?
C28 C29 H29 119.2 . . ?
C29 C30 C31 120.5(6) . . ?
C29 C30 H30 119.7 . . ?
C31 C30 H30 119.7 . . ?
C32 C31 C30 118.8(5) . . ?
C32 C31 H31 120.6 . . ?
C30 C31 H31 120.6 . . ?
C31 C32 C27 122.4(5) . . ?
C31 C32 H32 118.8 . . ?
C27 C32 H32 118.8 . . ?
C11 N1 C10 125.8(4) . . ?
C11 N1 H1N 108(3) . . ?
C10 N1 H1N 126(3) . . ?
C22 N2 C1 119.3(3) . . ?
C24 O2 H1O 109(4) . . ?

loop_
_geom_torsion_atom_site_label_1
_geom_torsion_atom_site_label_2
_geom_torsion_atom_site_label_3
_geom_torsion_atom_site_label_4
_geom_torsion
_geom_torsion_site_symmetry_1
_geom_torsion_site_symmetry_2
_geom_torsion_site_symmetry_3
_geom_torsion_site_symmetry_4
_geom_torsion_publ_flag
N2 C1 C2 C3 176.1(3) . . . . ?
C10 C1 C2 C3 -1.4(6) . . . . ?
C1 C2 C3 C4 -179.0(4) . . . . ?
C1 C2 C3 C8 1.1(5) . . . . ?
C2 C3 C4 C5 179.4(4) . . . . ?
C8 C3 C4 C5 -0.7(6) . . . . ?
C3 C4 C5 C6 0.6(7) . . . . ?
C4 C5 C6 C7 0.6(7) . . . . ?
C5 C6 C7 C8 -1.5(7) . . . . ?
C6 C7 C8 C9 -179.0(4) . . . . ?
C6 C7 C8 C3 1.3(6) . . . . ?
C4 C3 C8 C7 -0.2(5) . . . . ?
C2 C3 C8 C7 179.7(3) . . . . ?
C4 C3 C8 C9 -179.9(3) . . . . ?
C2 C3 C8 C9 0.0(5) . . . . ?
C7 C8 C9 C10 179.5(4) . . . . ?
C3 C8 C9 C10 -0.8(5) . . . . ?
C8 C9 C10 N1 179.1(3) . . . . ?
C8 C9 C10 C1 0.6(5) . . . . ?
C2 C1 C10 C9 0.5(5) . . . . ?
N2 C1 C10 C9 -177.1(3) . . . . ?
C2 C1 C10 N1 -178.1(3) . . . . ?
N2 C1 C10 N1 4.3(5) . . . . ?
N1 C11 C12 C13 -2.1(5) . . . . ?
N1 C11 C12 C17 -178.6(3) . . . . ?
C11 C12 C13 O1 2.0(5) . . . . ?
C17 C12 C13 O1 178.6(3) . . . . ?
C11 C12 C13 C14 -176.6(4) . . . . ?
C17 C12 C13 C14 0.0(5) . . . . ?
O1 C13 C14 C15 -176.6(4) . . . . ?
C12 C13 C14 C15 2.0(6) . . . . ?
C13 C14 C15 C16 -1.9(7) . . . . ?
C14 C15 C16 C17 -0.2(6) . . . . ?
C14 C15 C16 C21 178.9(4) . . . . ?
C21 C16 C17 C18 2.7(6) . . . . ?
C15 C16 C17 C18 -178.2(4) . . . . ?
C21 C16 C17 C12 -176.9(4) . . . . ?
C15 C16 C17 C12 2.2(5) . . . . ?
C11 C12 C17 C18 -5.0(6) . . . . ?
C13 C12 C17 C18 178.4(4) . . . . ?
C11 C12 C17 C16 174.5(4) . . . . ?
C13 C12 C17 C16 -2.0(5) . . . . ?
C16 C17 C18 C19 -2.2(6) . . . . ?
C12 C17 C18 C19 177.3(4) . . . . ?
C17 C18 C19 C20 0.4(8) . . . . ?
C18 C19 C20 C21 1.0(8) . . . . ?
C19 C20 C21 C16 -0.5(8) . . . . ?
C17 C16 C21 C20 -1.3(7) . . . . ?
C15 C16 C21 C20 179.6(5) . . . . ?
N2 C22 C23 C24 12.2(6) . . . . ?
N2 C22 C23 C28 -174.1(4) . . . . ?
C28 C23 C24 O2 176.4(4) . . . . ?
C22 C23 C24 O2 -10.0(6) . . . . ?
C28 C23 C24 C25 -4.6(6) . . . . ?
C22 C23 C24 C25 169.0(4) . . . . ?
O2 C24 C25 C26 179.8(4) . . . . ?
C23 C24 C25 C26 0.7(7) . . . . ?
C24 C25 C26 C27 1.8(8) . . . . ?
C25 C26 C27 C32 177.6(5) . . . . ?
C25 C26 C27 C28 -0.4(7) . . . . ?
C32 C27 C28 C29 -1.8(6) . . . . ?
C26 C27 C28 C29 176.3(4) . . . . ?
C32 C27 C28 C23 178.5(4) . . . . ?
C26 C27 C28 C23 -3.4(6) . . . . ?
C24 C23 C28 C29 -173.8(4) . . . . ?
C22 C23 C28 C29 12.6(6) . . . . ?
C24 C23 C28 C27 5.9(6) . . . . ?
C22 C23 C28 C27 -167.7(4) . . . . ?
C27 C28 C29 C30 -0.1(6) . . . . ?
C23 C28 C29 C30 179.6(4) . . . . ?
C28 C29 C30 C31 2.2(7) . . . . ?
C29 C30 C31 C32 -2.4(8) . . . . ?
C30 C31 C32 C27 0.4(8) . . . . ?
C26 C27 C32 C31 -176.3(5) . . . . ?
C28 C27 C32 C31 1.6(8) . . . . ?
C12 C11 N1 C10 -178.6(3) . . . . ?
C9 C10 N1 C11 3.3(6) . . . . ?
C1 C10 N1 C11 -178.2(3) . . . . ?
C23 C22 N2 C1 -170.0(4) . . . . ?
C2 C1 N2 C22 46.8(5) . . . . ?
C10 C1 N2 C22 -135.7(4) . . . . ?

loop_
_geom_hbond_atom_site_label_D
_geom_hbond_atom_site_label_H
_geom_hbond_atom_site_label_A
_geom_hbond_distance_DH
_geom_hbond_distance_HA
_geom_hbond_distance_DA
_geom_hbond_angle_DHA
_geom_hbond_site_symmetry_A
N1 H1N O1 0.99(6) 1.68(6) 2.547(4) 144(4) .
O2 H1O N2 0.93(6) 1.76(6) 2.580(5) 146(6) .
C22 H22 O1 0.93 2.50 3.363(5) 155.4 1_565
C6 H6 O1 0.93 2.55 3.278(5) 135.0 2_665

_refine_diff_density_max         0.144
_refine_diff_density_min         -0.145
_refine_diff_density_rms         0.035

_shelx_res_file                  
;
TITL
    shelx.res
    created by SHELXL-2016/6 at 13:28:26 on 18-Dec-2017
CELL  0.71073  20.7011   6.2155  18.0683   90.000   90.000   90.000
ZERR     4.00   0.0017   0.0004   0.0013    0.000    0.000    0.000
LATT  -1
SYMM  - X, - Y, 1/2 + Z
SYMM  1/2 - X,   Y, 1/2 + Z
SYMM  1/2 + X, - Y,   Z
SFAC  C    H    N    O
UNIT  128 88 8 8
MERG   2
TWIN
HTAB N1 O1
HTAB O2 N2
EQIV $1 x, y+1, z
HTAB C22 O1_$1
EQIV $2 1-X, 1-Y, 1/2+Z
HTAB C6 O1_$2
FMAP   2
PLAN   20
SIZE     0.140   0.210   0.290
ACTA    52.00
BOND   $H
CONF
MPLA N2 C22 C23 C24 O2 H1O
MPLA C1 C2 C3 C4 C5 C6 C7 C8 C9 C10
MPLA H1N N1 C11 C12 C13 O1
MPLA C23 C24 C25 C26 C27 C28 C29 C30 C31 C32
MPLA C1 C2 C3 C4 C5 C6 C7 C8 C9 C10
MPLA C12 C13 C14 C15 C16 C17 C18 C19 C20 C21
MPLA C23 C24 C25 C26 C27 C28 C29 C30 C31 C32
MPLA N2 C22 C23 C24 O2 H1O
MPLA H1N N1 C11 C12 C13 O1
MPLA C12 C13 C14 C15 C16 C17 C18 C19 C20 C21
L.S.  20
TEMP    20.00
WGHT    0.050600
BASF  -0.49046
FVAR       1.86640
C1    1    0.426326    0.449176    0.678945    11.00000    0.05033    0.05071 =
         0.04627    0.00349    0.00420   -0.00778
C2    1    0.411611    0.633776    0.715690    11.00000    0.05105    0.05645 =
         0.05810   -0.00027    0.00773   -0.00265
AFIX  43
H2    2    0.374838    0.710136    0.702115    11.00000   -1.20000
AFIX   0
C3    1    0.450658    0.713255    0.774066    11.00000    0.05652    0.04894 =
         0.05015    0.00274    0.01109   -0.00782
C4    1    0.435997    0.902728    0.813927    11.00000    0.06808    0.06107 =
         0.06706   -0.01033    0.01528   -0.00100
AFIX  43
H4    2    0.399341    0.981565    0.801677    11.00000   -1.20000
AFIX   0
C5    1    0.474648    0.971215    0.869811    11.00000    0.08985    0.06753 =
         0.07188   -0.02267    0.02374   -0.01608
AFIX  43
H5    2    0.464153    1.095545    0.895802    11.00000   -1.20000
AFIX   0
C6    1    0.530413    0.854945    0.888492    11.00000    0.08731    0.07976 =
         0.05555   -0.01579    0.00454   -0.02551
AFIX  43
H6    2    0.556507    0.902029    0.927133    11.00000   -1.20000
AFIX   0
C7    1    0.546547    0.674241    0.850572    11.00000    0.07717    0.06745 =
         0.05042   -0.00336    0.00034   -0.01720
AFIX  43
H7    2    0.584200    0.600867    0.862868    11.00000   -1.20000
AFIX   0
C8    1    0.507315    0.596095    0.793029    11.00000    0.06700    0.04747 =
         0.03967    0.00324    0.00684   -0.01244
C9    1    0.522456    0.406831    0.753478    11.00000    0.05756    0.05001 =
         0.04949    0.00619   -0.00166   -0.00300
AFIX  43
H9    2    0.559800    0.331271    0.765439    11.00000   -1.20000
AFIX   0
C10   1    0.483596    0.331947    0.698062    11.00000    0.05631    0.04158 =
         0.04222    0.00463    0.00375   -0.00650
C11   1    0.545528    0.013781    0.665992    11.00000    0.05107    0.04942 =
         0.04552    0.00502    0.00258   -0.00595
AFIX  43
H11   2    0.574133    0.041198    0.704543    11.00000   -1.20000
AFIX   0
C12   1    0.556525   -0.164517    0.621756    11.00000    0.05244    0.04641 =
         0.04529    0.00537    0.00564   -0.00850
C13   1    0.511829   -0.214586    0.563379    11.00000    0.06907    0.05131 =
         0.04965    0.00754    0.00552   -0.01068
C14   1    0.522245   -0.406258    0.520944    11.00000    0.08289    0.06018 =
         0.05179   -0.00533    0.00462   -0.01407
AFIX  43
H14   2    0.494568   -0.438664    0.481963    11.00000   -1.20000
AFIX   0
C15   1    0.571299   -0.539566    0.536604    11.00000    0.09596    0.05412 =
         0.06842   -0.01216    0.02634   -0.00536
AFIX  43
H15   2    0.575805   -0.664700    0.508861    11.00000   -1.20000
AFIX   0
C16   1    0.616748   -0.497614    0.593886    11.00000    0.06743    0.05731 =
         0.06725    0.00220    0.02389   -0.00041
C17   1    0.610758   -0.309073    0.636071    11.00000    0.05677    0.05236 =
         0.05640    0.00803    0.01267   -0.00374
C18   1    0.657303   -0.269848    0.690522    11.00000    0.06312    0.07196 =
         0.07513    0.00414    0.00074    0.00391
AFIX  43
H18   2    0.655279   -0.143616    0.718059    11.00000   -1.20000
AFIX   0
C19   1    0.705961   -0.414926    0.703949    11.00000    0.06633    0.09005 =
         0.10777    0.01042   -0.00697    0.01234
AFIX  43
H19   2    0.736208   -0.385747    0.740659    11.00000   -1.20000
AFIX   0
C20   1    0.710687   -0.602325    0.664071    11.00000    0.07356    0.08796 =
         0.12587    0.01915    0.01310    0.02009
AFIX  43
H20   2    0.743459   -0.700332    0.674212    11.00000   -1.20000
AFIX   0
C21   1    0.667143   -0.643299    0.609749    11.00000    0.08576    0.06364 =
         0.10610    0.00351    0.03507    0.01644
AFIX  43
H21   2    0.670576   -0.769687    0.582482    11.00000   -1.20000
AFIX   0
C22   1    0.362899    0.482886    0.572752    11.00000    0.05043    0.05646 =
         0.06245   -0.00300    0.00489    0.00179
AFIX  43
H22   2    0.378664    0.622522    0.568789    11.00000   -1.20000
AFIX   0
C23   1    0.313485    0.412143    0.521593    11.00000    0.04602    0.06317 =
         0.05867   -0.01221    0.00275    0.00011
C24   1    0.281014    0.223376    0.534783    11.00000    0.05915    0.07074 =
         0.07461   -0.01265    0.00625   -0.00732
C25   1    0.225401    0.170324    0.493007    11.00000    0.05911    0.09837 =
         0.09668   -0.02280    0.00671   -0.02005
AFIX  43
H25   2    0.203174    0.043168    0.502358    11.00000   -1.20000
AFIX   0
C26   1    0.204717    0.306472    0.439146    11.00000    0.05268    0.11737 =
         0.08993   -0.03791   -0.00581   -0.00264
AFIX  43
H26   2    0.167403    0.271412    0.413143    11.00000   -1.20000
AFIX   0
C27   1    0.237070    0.497199    0.421041    11.00000    0.05185    0.08807 =
         0.07282   -0.02939   -0.00700    0.00786
C28   1    0.294078    0.550162    0.461594    11.00000    0.04732    0.07565 =
         0.05740   -0.01909   -0.00145    0.00971
C29   1    0.328097    0.734469    0.440021    11.00000    0.06306    0.07318 =
         0.06343   -0.00326   -0.00772    0.00713
AFIX  43
H29   2    0.365371    0.772701    0.465566    11.00000   -1.20000
AFIX   0
C30   1    0.307816    0.859522    0.382306    11.00000    0.08660    0.09438 =
         0.07506    0.00094   -0.01385    0.01428
AFIX  43
H30   2    0.332144    0.978307    0.368069    11.00000   -1.20000
AFIX   0
C31   1    0.250267    0.809792    0.344170    11.00000    0.10629    0.10574 =
         0.07701   -0.01049   -0.02591    0.03125
AFIX  43
H31   2    0.235557    0.897690    0.306078    11.00000   -1.20000
AFIX   0
C32   1    0.216896    0.631981    0.364025    11.00000    0.07175    0.12180 =
         0.07779   -0.02669   -0.02939    0.02864
AFIX  43
H32   2    0.179106    0.598507    0.338684    11.00000   -1.20000
AFIX   0
N1    3    0.496176    0.147796    0.656186    11.00000    0.05720    0.04476 =
         0.04837    0.00304   -0.00102    0.00008
N2    3    0.385682    0.359961    0.623293    11.00000    0.05003    0.05389 =
         0.06128   -0.00325    0.00209   -0.00114
O1    4    0.463137   -0.096639    0.549596    11.00000    0.07448    0.06309 =
         0.06326    0.00557   -0.01424   -0.00273
O2    4    0.298624    0.082022    0.587212    11.00000    0.08274    0.07491 =
         0.09736   -0.00059   -0.00042   -0.02094
H1N   2    0.472627    0.103583    0.611163    11.00000   -1.20000
H1O   2    0.331805    0.141665    0.614747    11.00000   -1.50000
HKLF    4


REM
REM R1 =  0.0543 for    3049 Fo > 4sig(Fo)  and  0.1126 for all    5313 data
REM    332 parameters refined using      1 restraints

END

WGHT      0.0500      0.0000

REM Highest difference peak  0.144,  deepest hole -0.145,  1-sigma level  0.035
Q1    1   0.4575  0.0571  0.5385  11.00000  0.05    0.14
Q2    1   0.4495  1.0701  0.7723  11.00000  0.05    0.14
Q3    1   0.5438 -0.1305  0.6868  11.00000  0.05    0.13
Q4    1   0.6098  0.1059  0.7209  11.00000  0.05    0.13
Q5    1   0.4527  0.8698  0.7607  11.00000  0.05    0.12
Q6    1   0.5317  0.0191  0.5268  11.00000  0.05    0.12
Q7    1   0.5429  0.9321  0.9437  11.00000  0.05    0.12
Q8    1   0.4481  0.8727  0.6891  11.00000  0.05    0.12
Q9    1   0.2360 -0.1559  0.5027  11.00000  0.05    0.12
Q10   1   0.3119 -0.1104  0.5364  11.00000  0.05    0.12
Q11   1   0.5789 -0.8998  0.5293  11.00000  0.05    0.12
Q12   1   0.5050  1.1488  0.8985  11.00000  0.05    0.12
Q13   1   0.7234 -0.9570  0.7170  11.00000  0.05    0.11
Q14   1   0.5847  0.0918  0.7202  11.00000  0.05    0.11
Q15   1   0.6969 -0.0772  0.6680  11.00000  0.05    0.11
Q16   1   0.7134 -0.0768  0.7552  11.00000  0.05    0.11
Q17   1   0.4304  0.6005  0.6716  11.00000  0.05    0.11
Q18   1   0.5163  0.2132  0.7924  11.00000  0.05    0.11
Q19   1   0.5956  0.2582  0.7693  11.00000  0.05    0.11
Q20   1   0.1980 -0.1530  0.4498  11.00000  0.05    0.11
;
_shelx_res_checksum              73631
